# Supplementary material for: Deletion of CDKAL1 Affects High-Fat Diet–Induced Fat Accumulation and Glucose-Stimulated Insulin Secretion in Mice, Indicating Relevance to Diabetes
Source: PLoS One. 2012 Nov 16;7(11):e49055. doi: 10.1371/journal.pone.0049055 (PMC3500257; doi:10.1371/journal.pone.0049055)
Supplement: Table S3 — A list of gene showing mRNA expression changes (fold≥|1.25|, P<0.05) in the skeletal muscle between Cdkal1 −/− and wild-type mice. (XLS) [file pone.0049055.s009.xls]

## Sheet: ESM Table3
Table S3. A list of gene showing mRNA expression changes (fold≥|1.25|, P<0.05) in the skeletal muscle between Cdkal1-/- and wild-type mice
Probe Name	NCBI Ref. Seq.	Signal Intensity (mean ± SE)		Fold Change (KO/WT)	P_t test	Gene Symbol
		KO	WT
A_52_P335259	NM_144536	273 ± 12	3181 ± 71	0.0859147	2.12731e-05	Cdkal1
A_51_P367866	NM_007913	3171 ± 720	747 ± 106	4.24414	0.0420022	Egr1
A_52_P682382	NM_009127	3399 ± 841	6940 ± 714	0.489801	0.0190685	Scd1
A_51_P156955	NM_013459	3758 ± 1203	7570 ± 901	0.496479	0.0473398	Cfd
A_55_P2108151	ENSMUST00000023934	5158 ± 728	2796 ± 151	1.84462	0.0448183	hemoglobin, beta adult major chain; hemoglobin, beta adult minor chain
A_52_P374960	NM_198112	2446 ± 350	1375 ± 156	1.77902	0.0472444	Ostn
A_55_P1961127	NR_001592	20865 ± 1776	37000 ± 5228	0.5639	0.0477236	H19
A_51_P316042	NM_175362	476 ± 50	273 ± 22	1.7445	0.0188764	Card11
A_52_P31543	NM_007570	1851 ± 202	1068 ± 99	1.73295	0.0222047	Btg2
A_51_P327451	NM_009653	1729 ± 151	1010 ± 49	1.71188	0.0132884	Alas2
A_52_P596592	NM_146240	431 ± 25	258 ± 5	1.67183	0.00527203	Rassf9
A_55_P2038540	NM_016956	13315 ± 1365	7973 ± 369	1.67001	0.0255954	Hbb-b2
A_51_P124535	NM_008590	375 ± 56	623 ± 75	0.601218	0.0408287	Mest
A_55_P1973809	NM_008220	45913 ± 4144	28126 ± 1170	1.6324	0.0192649	Hbb-b1
A_55_P1962303	NM_008218	118676 ± 8645	73145 ± 4217	1.62248	0.00737166	Hba-a1
A_52_P385584	NM_013555	268 ± 24	166 ± 5	1.60946	0.0219447	Hoxd9
A_55_P2103837	NM_008620	441 ± 40	276 ± 29	1.60184	0.0175252	Gbp4
A_55_P1998943	NM_145211	355 ± 39	567 ± 61	0.626437	0.0319389	Oas1a
A_51_P447976	NM_001142952	754 ± 75	473 ± 26	1.59476	0.0271263	Fam46c
A_51_P384148	NM_013649	4702 ± 210	2969 ± 115	1.58391	0.00106138	Ryk
A_52_P633489	NM_026161	1959 ± 195	1248 ± 74	1.5693	0.0287449	C1qtnf4
A_51_P228706	NM_145922	4405 ± 119	2823 ± 209	1.56028	0.00146049	Kcnc4
A_51_P430900	NM_013642	4631 ± 366	2979 ± 483	1.55432	0.0370128	Dusp1
A_51_P201982	NM_007426	580 ± 46	375 ± 29	1.54592	0.0132874	Angpt2
A_55_P1977649	NM_008276	629 ± 52	407 ± 13	1.54519	0.0199883	Hoxd8
A_52_P518808	XM_990990	3976 ± 216	2581 ± 217	1.54047	0.00387519	monocyte to macrophage differentiation-associated; similar to monocyte to macrophage differentiation-associated
A_55_P2059931	NM_001163577	855 ± 57	558 ± 33	1.53341	0.00682476	Prom1
A_55_P2308283	AK144909	1907 ± 116	2898 ± 124	0.658162	0.00114054	NA
A_52_P340073	NM_010111	916 ± 92	606 ± 34	1.51173	0.0368034	Efnb2
A_51_P290576	NM_152804	258 ± 15	171 ± 12	1.51072	0.00414641	Plk2
A_55_P2364516	AI595487	460 ± 24	693 ± 43	0.663432	0.00595207	NA
A_55_P2153600	ENSMUST00000095749	298 ± 13	449 ± 27	0.66367	0.00635087	predicted gene, 100041085; similar to Na+ dependent glucose transporter 1
A_52_P294261	NM_027104	5235 ± 106	7834 ± 562	0.668207	0.0171542	2310002L09Rik
A_51_P109144	NM_025768	510 ± 55	761 ± 48	0.670247	0.0143117	Grtp1
A_55_P1954231	NM_172492	446 ± 22	300 ± 32	1.48881	0.0121587	Lrtm2
A_55_P2019719	NM_145227	332 ± 21	493 ± 26	0.6722	0.003095	Oas2
A_52_P223333	NM_144860	1666 ± 64	1123 ± 60	1.4837	0.000841824	Mib1
A_52_P599317	NM_001077202	376 ± 18	254 ± 12	1.47722	0.00203955	Hs6st2
A_55_P2027117	NM_019492	1027 ± 51	696 ± 40	1.47563	0.0025038	Rgs3
A_55_P2078675	ENSMUST00000030185	336 ± 35	228 ± 19	1.47415	0.0469725	tropomyosin 1, alpha
A_55_P1960924	NM_053208	42493 ± 1209	28895 ± 1107	1.47059	0.000173211	Egln2
A_55_P2119927	XM_001478110	792 ± 43	539 ± 68	1.46882	0.0251773	similar to c-Maf long form; avian musculoaponeurotic fibrosarcoma (v-maf) AS42 oncogene homolog
A_52_P1045316	NM_001081644	517 ± 31	754 ± 63	0.685271	0.0236399	Gm428
A_55_P2031167	NM_010107	2095 ± 106	1437 ± 66	1.45806	0.00318863	Efna1
A_51_P511236	NM_001077495	843 ± 79	579 ± 54	1.4565	0.037268	Pik3r1
A_51_P252859	NM_010516	7537 ± 738	5175 ± 334	1.45641	0.0412382	Cyr61
A_52_P681391	NM_008059	689 ± 88	998 ± 33	0.689627	0.0324339	G0s2
A_51_P117581	NM_022021	418 ± 4	603 ± 55	0.693914	0.0445606	Cables1
A_51_P272106	NM_007705	6239 ± 400	4355 ± 188	1.43262	0.0113881	Cirbp
A_51_P194249	NM_019675	527 ± 25	754 ± 42	0.698416	0.00568344	Stmn4
A_55_P1999760	NM_001162974	433 ± 20	616 ± 32	0.703097	0.00447692	Lrrc51
A_51_P296249	NM_010226	624 ± 44	439 ± 7	1.42047	0.0225883	Foxs1
A_51_P189814	NM_013805	4849 ± 330	3414 ± 289	1.42028	0.0174646	Cldn5
A_55_P1953708	NM_001113333	338 ± 21	238 ± 19	1.419	0.0130849	Cry2
A_51_P235726	NM_023892	303 ± 18	215 ± 14	1.41184	0.00873649	Icam4
A_55_P1955084	NM_001097978	319 ± 21	449 ± 35	0.710177	0.0259718	Gm11758
A_55_P2010773	NM_009324	404 ± 25	288 ± 19	1.40565	0.0109959	Tbx2
A_55_P2057528	NM_025404	633 ± 58	452 ± 26	1.39993	0.0441834	Arl4d
A_52_P491544	NM_017464	343 ± 36	478 ± 37	0.717171	0.0387645	Nedd9
A_55_P2176963	NM_013559	6687 ± 117	9291 ± 559	0.71976	0.0165079	Hsph1
A_55_P2147487	NM_001163548	382 ± 26	275 ± 10	1.38925	0.0194465	Cyth3
A_55_P1964174	NM_008704	1400 ± 23	1944 ± 153	0.720363	0.0362977	Nme1
A_66_P136899	NM_001159637	754 ± 38	1046 ± 42	0.720754	0.00216019	Nadk
A_55_P2029106	NM_138313	320 ± 17	231 ± 22	1.38622	0.018945	Bmf
A_55_P2048441	NM_016663	281 ± 7	203 ± 4	1.38393	0.000293692	Syt3
A_55_P2122841	NAP114472-1	2645 ± 227	3655 ± 217	0.72357	0.018289	NA
A_55_P2011387	NM_145133	263 ± 12	191 ± 15	1.38149	0.00929662	Tifa
A_55_P2005330	NM_053208	6238 ± 325	4526 ± 260	1.3783	0.00694054	Egln2
A_52_P218379	NM_001097621	532 ± 25	386 ± 22	1.37765	0.00472244	Kif26a
A_52_P78770	NM_144807	417 ± 15	571 ± 42	0.729661	0.0281564	Chpt1
A_55_P2145543	NM_007908	690 ± 43	504 ± 16	1.36762	0.0170928	Eef2k
A_55_P2015994	NM_013518	667 ± 56	488 ± 30	1.36697	0.041773	Fgf9
A_55_P2157195	XM_001477861	338 ± 21	248 ± 19	1.36364	0.0200487	NA
A_52_P585448	NM_008974	24441 ± 1535	17976 ± 1046	1.35965	0.0160832	Ptp4a2
A_55_P2086664	NM_146173	1159 ± 68	852 ± 29	1.35963	0.0141017	Tspan33
A_55_P1962299	NM_001083955	253746 ± 11242	186675 ± 9322	1.35929	0.00405322	Hba-a2
A_55_P1953387	NM_010634	4980 ± 459	6766 ± 471	0.736017	0.0349789	Fabp5
A_66_P110798	AK145507	11308 ± 472	8348 ± 323	1.35453	0.00298006	NA
A_51_P296608	NM_007836	3015 ± 239	2230 ± 172	1.35176	0.0407761	Gadd45a
A_55_P1988970	NM_021527	1423 ± 57	1923 ± 77	0.739817	0.00252643	Mkks
A_52_P575771	NM_026182	2152 ± 120	2904 ± 244	0.74107	0.0457694	Mtfr1
A_66_P121636	NM_198649	4158 ± 236	3085 ± 73	1.34762	0.015597	Ablim3
A_55_P2055523	XM_001475214	6687 ± 229	9004 ± 528	0.742653	0.0150699	NA
A_51_P135732	ENSMUST00000031781	761 ± 39	566 ± 8	1.34639	0.0130513	coiled-coil domain containing 136
A_52_P254174	NM_008173	375 ± 28	279 ± 6	1.34624	0.0384757	Nr3c1
A_55_P2097808	NM_011030	880 ± 35	1183 ± 75	0.743479	0.0190124	P4ha1
A_55_P2021565	NM_001164034	532 ± 8	396 ± 19	1.34337	0.00292631	Ntf3
A_55_P1952743	XM_001473641	1965 ± 62	2640 ± 194	0.744462	0.0346348	NA
A_52_P373893	ENSMUST00000000544	5389 ± 353	4013 ± 293	1.34303	0.0250059	activin A receptor, type 1B
A_55_P2397599	AK047130	258 ± 9	347 ± 27	0.7448	0.0393832	NA
A_55_P1974028	NM_138673	4610 ± 122	3436 ± 88	1.3415	0.000368294	Stab2
A_51_P331661	NM_027873	1819 ± 23	2436 ± 191	0.746814	0.0474514	Ubiad1
A_55_P2151860	XM_001001533	613 ± 47	821 ± 38	0.746989	0.0146963	NA
A_55_P2171578	NM_018810	1033 ± 38	772 ± 23	1.33854	0.00202093	Mkrn1
A_51_P106799	NM_011146	1019 ± 81	1364 ± 105	0.74723	0.0436295	Pparg
A_55_P2003513	NM_013559	2467 ± 31	3299 ± 229	0.747793	0.0348174	Hsph1
A_55_P2072908	A_55_P2072908	3645 ± 200	4867 ± 374	0.749001	0.0384269	NA
A_51_P508444	NM_133726	4344 ± 129	5799 ± 179	0.749149	0.00086386	St13
A_51_P179697	NM_026884	2587 ± 148	1940 ± 57	1.33304	0.0161644	Fam57b
A_55_P2111950	NM_019795	11161 ± 547	8377 ± 234	1.33237	0.00911597	Dnajc7
A_52_P518997	NM_010139	543 ± 29	408 ± 35	1.33201	0.0256857	Epha2
A_52_P647919	NM_011680	1261 ± 27	947 ± 17	1.33177	0.000192979	Usf2
A_55_P1957249	NM_001146268	3034 ± 89	2281 ± 182	1.33015	0.0175132	Pdgfrb
A_51_P107433	NM_053162	6079 ± 318	8065 ± 561	0.753765	0.0294005	Mrpl34
A_52_P360515	NM_017392	319 ± 23	240 ± 12	1.32641	0.0339299	Celsr2
A_55_P2044091	NM_172552	266 ± 16	200 ± 4	1.32608	0.0211565	Tdg
A_55_P2005754	NM_026968	2506 ± 166	1890 ± 79	1.32608	0.0258573	Manbal
A_66_P107703	NM_145533	10863 ± 389	8195 ± 461	1.32561	0.00476055	Smox
A_66_P139703	ENSMUST00000097840	4222 ± 330	3188 ± 226	1.32457	0.0462028	wingless-related MMTV integration site 4
A_52_P1197913	NM_008655	3943 ± 268	2978 ± 232	1.32406	0.0352115	Gadd45b
A_51_P485862	NM_007906	25469 ± 817	19268 ± 692	1.32184	0.00127003	Eef1a2
A_55_P2154387	NM_007554	1833 ± 87	1388 ± 77	1.32101	0.00887473	Bmp4
A_51_P424338	NM_008706	1709 ± 63	1294 ± 36	1.32004	0.00262813	Nqo1
A_55_P1967022	NM_010206	1065 ± 27	807 ± 23	1.31966	0.000393655	Fgfr1
A_66_P103477	NM_001134902	532 ± 35	403 ± 15	1.31883	0.0279191	AU019823
A_55_P2153517	NM_027147	7370 ± 323	5593 ± 288	1.31781	0.00651065	Enho
A_55_P2154252	NM_013529	589 ± 22	775 ± 58	0.759699	0.0413278	Gfpt2
A_52_P304128	NM_008608	345 ± 9	262 ± 25	1.31549	0.0394711	Mmp14
A_51_P505229	NM_025332	459 ± 15	603 ± 32	0.761589	0.0140327	Gtpbp8
A_51_P423976	NM_013498	266 ± 10	349 ± 26	0.762731	0.0436828	Crem
A_55_P2089310	NR_024329	955 ± 53	729 ± 8	1.31065	0.0219958	2900097C17Rik
A_55_P2045642	NM_019675	608 ± 20	796 ± 34	0.763408	0.00512079	Stmn4
A_51_P324651	NM_181039	1394 ± 62	1064 ± 30	1.30978	0.00716023	Lphn1
A_55_P2045792	NM_022889	567 ± 9	742 ± 24	0.764113	0.0027181	Pes1
A_55_P1981241	NM_019518	1268 ± 58	970 ± 71	1.30752	0.0181573	Grasp
A_52_P466853	NM_023326	1356 ± 104	1039 ± 32	1.30505	0.049467	Bmyc
A_55_P2019841	XM_001475359	1133 ± 47	869 ± 57	1.30393	0.0124856	NA
A_55_P2082986	NM_010439	10836 ± 481	14127 ± 831	0.767021	0.0198869	Hmgb1
A_55_P2084122	NM_028002	253 ± 7	330 ± 10	0.767212	0.00135289	Dus4l
A_55_P1999962	NM_172874	1332 ± 27	1022 ± 82	1.3031	0.0269909	Podn
A_52_P311245	NM_007644	1555 ± 36	2026 ± 78	0.767796	0.00474662	Scarb2
A_51_P246924	NM_026481	2175 ± 138	2832 ± 121	0.768	0.0120063	Tppp3
A_55_P2111355	NM_178444	20993 ± 425	16134 ± 576	1.30123	0.000707632	Egfl7
A_55_P2047673	NM_013761	896 ± 38	1165 ± 48	0.769413	0.00541583	Srr
A_55_P2024461	NM_198100	2308 ± 49	1776 ± 21	1.29947	0.000546009	Tbkbp1
A_51_P247637	NM_080563	492 ± 33	379 ± 23	1.29927	0.0346762	Rnf144a
A_55_P1996952	XM_001479342	1012 ± 47	780 ± 42	1.29759	0.0103174	NA
A_55_P2257670	AK037146	1005 ± 47	775 ± 58	1.29686	0.0225019	NA
A_55_P2011877	NM_012011	3251 ± 314	4216 ± 101	0.771305	0.0487707	Eif2s3y
A_52_P161297	NM_011542	22416 ± 1069	29049 ± 1363	0.771652	0.00963898	Tcea3
A_55_P2007001	NM_023465	2064 ± 78	1593 ± 72	1.29554	0.00442786	Ctnnbip1
A_55_P2069885	NM_009057	1230 ± 63	950 ± 27	1.29504	0.0140575	Slc50a1
A_51_P336635	NM_134014	903 ± 45	1169 ± 65	0.772193	0.0180915	Xpo1
A_55_P2182939	A_55_P2182939	11215 ± 584	14519 ± 576	0.772456	0.00687932	NA
A_55_P2019254	A_55_P2019254	4866 ± 216	6299 ± 228	0.772588	0.0038639	NA
A_55_P2138100	ENSMUST00000099050	1043 ± 51	807 ± 76	1.29373	0.0459637	NA
A_52_P527917	NM_028247	553 ± 29	428 ± 30	1.2933	0.0233355	Slc16a10
A_55_P2138104	ENSMUST00000099050	874 ± 54	676 ± 49	1.29271	0.0353879	NA
A_55_P2026728	NM_001166030	3162 ± 108	2447 ± 55	1.29255	0.0028862	Mylk4
A_55_P2117525	NM_001166410	5148 ± 282	3994 ± 289	1.28902	0.0287348	Rbm3
A_55_P2034350	NM_001083118	355 ± 15	275 ± 15	1.28807	0.010863	Terf2
A_51_P171965	NM_026503	3204 ± 124	4127 ± 266	0.776399	0.0319297	1110058L19Rik
A_51_P337543	NM_033320	1133 ± 78	880 ± 27	1.28784	0.0404606	Glce
A_55_P2057459	NM_145532	440 ± 6	567 ± 27	0.776855	0.0149124	Mall
A_55_P2150025	NM_134150	1239 ± 90	963 ± 24	1.28698	0.0494357	Otub1
A_55_P2036171	NM_001007268	5658 ± 414	4398 ± 199	1.28663	0.0475161	Dusp13
A_52_P522754	NM_026932	549 ± 32	428 ± 15	1.28433	0.022993	Ebna1bp2
A_51_P270666	NM_001013378	3686 ± 143	4732 ± 171	0.77894	0.00362293	Uspl1
A_55_P2052799	NM_009806	1377 ± 94	1073 ± 21	1.28353	0.0451058	Cask
A_65_P15875	NM_133913	2233 ± 131	1742 ± 84	1.28223	0.0246761	Chpf2
A_55_P1996953	XM_001479342	710 ± 30	554 ± 27	1.28202	0.00818931	NA
A_51_P279552	NM_016900	1528 ± 126	1958 ± 72	0.780139	0.0327508	Cav2
A_51_P262340	NM_001166409	8632 ± 482	6736 ± 412	1.28141	0.0250594	Rbm3
A_55_P1987912	NM_133913	757 ± 53	591 ± 21	1.28045	0.0441407	Chpf2
A_55_P1982019	NM_175387	1302 ± 64	1017 ± 47	1.27995	0.0136268	Rbfox2
A_55_P2107045	NM_010858	5300 ± 372	4141 ± 263	1.27978	0.0480652	Myl4
A_55_P2071028	XM_885368	807 ± 59	1033 ± 59	0.781425	0.035145	NA
A_55_P2129771	ENSMUST00000015620	350 ± 14	274 ± 17	1.27897	0.0151472	proline-rich transmembrane protein 1
A_51_P287069	NM_009825	3418 ± 161	4372 ± 258	0.781914	0.0255176	Serpinh1
A_55_P1978636	ENSMUST00000099035	434 ± 14	339 ± 29	1.27882	0.0369981	NA
A_55_P2117689	NM_025343	5127 ± 226	6556 ± 434	0.781998	0.0373619	Rmnd1
A_55_P2188464	NM_029166	2205 ± 122	2819 ± 157	0.782178	0.0233203	Uhrf1bp1l
A_55_P2016307	NM_001037321	724 ± 46	567 ± 24	1.2779	0.0333216	Fbxo40
A_55_P1987439	NM_133779	1453 ± 90	1138 ± 91	1.27742	0.04887	Pigt
A_52_P110812	NM_019802	304 ± 19	388 ± 9	0.783833	0.0148686	Ggcx
A_51_P518592	NM_139227	780 ± 29	611 ± 16	1.27528	0.00470407	Atxn7
A_55_P2075298	NM_001038999	1397 ± 93	1095 ± 63	1.27516	0.0419265	Atp8a1
A_51_P384113	NM_178799	1910 ± 78	2434 ± 153	0.784608	0.0328655	Acad12
A_55_P1959833	NM_172923	815 ± 52	641 ± 29	1.27274	0.0353568	AI118078
A_55_P2083649	NM_020559	23931 ± 1098	30448 ± 1048	0.785964	0.0051546	Alas1
A_55_P2096144	NM_010308	540 ± 20	425 ± 5	1.27195	0.00882583	Gnao1
A_51_P118132	NM_011386	659 ± 56	837 ± 38	0.786779	0.0441506	Skil
A_52_P381430	NM_001081278	511 ± 27	648 ± 45	0.787709	0.0484982	Tbc1d4
A_52_P265002	NM_008839	413 ± 12	524 ± 8	0.787882	0.000480617	Pik3ca
A_55_P2009988	NM_175093	489 ± 18	385 ± 32	1.2692	0.0398083	Trib3
A_55_P1993168	NM_133249	320 ± 17	405 ± 21	0.788103	0.0197525	Ppargc1b
A_55_P2133100	NM_026202	293 ± 17	231 ± 11	1.26621	0.0305231	Ccdc50
A_51_P148069	NM_001134829	2298 ± 154	2908 ± 191	0.790177	0.0494525	Lpgat1
A_55_P2112230	NM_024229	6985 ± 112	8839 ± 540	0.790244	0.0386307	Pcyt2
A_51_P278034	NM_027356	4209 ± 172	3328 ± 159	1.26489	0.00941248	Ufsp1
A_51_P397548	NM_175374	1058 ± 43	1337 ± 75	0.791104	0.0252529	Mtrf1l
A_51_P111757	NM_001039126	1013 ± 55	1281 ± 44	0.791204	0.00946162	Asb1
A_52_P226127	NM_011805	807 ± 46	639 ± 26	1.26376	0.0271654	Dido1
A_55_P2011061	NM_173007	1268 ± 38	1602 ± 102	0.791511	0.0391539	Tspan12
A_55_P2043531	A_55_P2043531	9648 ± 291	12186 ± 488	0.791694	0.00691472	NA
A_55_P2002466	NM_175560	1160 ± 64	919 ± 20	1.26292	0.0276989	Zfp747
A_55_P2157788	A_55_P2157788	11059 ± 425	13966 ± 694	0.791869	0.0161192	NA
A_66_P105075	NM_008606	338 ± 5	268 ± 21	1.26233	0.042564	Mmp11
A_55_P2113768	A_55_P2113768	1698 ± 91	2144 ± 43	0.792195	0.0100432	NA
A_52_P13897	NM_030014	257 ± 7	203 ± 9	1.2623	0.00423817	Hook1
A_55_P1995633	NAP069643-1	3655 ± 56	4610 ± 188	0.792843	0.0113246	NA
A_55_P2000062	NM_008390	1944 ± 14	1542 ± 92	1.26111	0.0210114	Irf1
A_51_P317191	NM_026189	6539 ± 432	5187 ± 176	1.26069	0.0444929	Eepd1
A_55_P1990134	NM_001163456	1028 ± 32	1296 ± 60	0.793486	0.0127376	Cox18
A_51_P398260	NM_182839	446 ± 17	561 ± 34	0.79411	0.0329162	Tppp
A_55_P2030183	NAP112908-1	11802 ± 337	14857 ± 505	0.794397	0.00353264	NA
A_51_P118223	NR_002928	281 ± 16	354 ± 17	0.794435	0.0201256	Gm1943
A_55_P2076797	NM_007840	1357 ± 19	1079 ± 19	1.25833	4.18406e-05	Ddx5
A_55_P2038117	NM_001033393	704 ± 10	886 ± 29	0.79481	0.00476717	Tmem104
A_55_P2150757	NM_008504	821 ± 32	1033 ± 65	0.794886	0.0394633	Gzmm
A_51_P173709	NM_022420	2719 ± 122	2162 ± 116	1.25776	0.0164687	Gprc5b
A_66_P102163	A_66_P102163	264 ± 12	332 ± 13	0.795265	0.00895702	NA
A_55_P2142296	NM_011739	3385 ± 187	4255 ± 217	0.795388	0.0234418	Ywhaq
A_51_P460710	BC005670	1352 ± 54	1699 ± 14	0.795613	0.00565602	similar to Tudor domain containing 3; tudor domain containing 3
A_55_P2043684	NM_133835	45959 ± 1730	36583 ± 828	1.2563	0.00671451	Ubac1
A_51_P487360	NM_016677	752 ± 25	598 ± 51	1.256	0.0498578	Hpcal1
A_55_P2007088	NM_023270	7083 ± 158	8896 ± 329	0.796197	0.00633051	Rnf128
A_55_P2073705	NM_178667	2131 ± 133	1697 ± 113	1.25557	0.0487553	Tfdp2
A_55_P1989698	NM_008606	608 ± 23	484 ± 37	1.25557	0.0371002	Mmp11
A_55_P2114863	NM_001166251	2609 ± 186	3275 ± 82	0.796508	0.0293013	Mgll
A_65_P16059	NM_011578	3467 ± 29	2763 ± 202	1.25515	0.0384643	Tgfbr3
A_66_P120208	NM_001039551	1054 ± 47	842 ± 24	1.25285	0.0124386	Cnnm3
A_51_P499020	NM_007994	4509 ± 87	3600 ± 153	1.25254	0.00408632	Fbp2
A_51_P118885	NM_008537	4964 ± 272	6216 ± 269	0.798551	0.0169778	Amacr
A_55_P1987290	NR_004413	1424 ± 26	1137 ± 18	1.25215	0.000192057	U1b1 small nuclear RNA; U1b6 small nuclear RNA; U1b2 small nuclear RNA; U1a1 small nuclear RNA
A_55_P2015753	NM_027147	4029 ± 267	3219 ± 123	1.25142	0.0485443	Enho
A_55_P2121980	NM_013829	428 ± 22	342 ± 14	1.25106	0.0214306	Plcb4
A_51_P498831	NM_033562	3538 ± 131	4424 ± 161	0.799626	0.00569416	Derl2
A_55_P1955457	NM_010345	302 ± 12	242 ± 17	1.25046	0.0312573	Grb10
Probesets that satisfy a filtering condition of |fold change|>1.25 and P<0.05 (and average signal intensity>250 in KO mice) are demonstrated. Of 229 probesets listed in the table, 32 probesets (from the top) satisfy |fold change|>1.5.
Although we validated the absence of Cdkal1 protein expression in the Cdkal1-/- mice (Figure S1C), a microarray probe for Cdkal1 used in the present study detected a low intensity of signal, which is assumed to result from the Gene trapping methods.
